# Supplementary material for: CD14 Expressing Precursors Give Rise to Highly Functional Conventional Dendritic Cells for Use as Dendritic Cell Vaccine
Source: Cancers (Basel). 2021 Jul 29;13(15):3818. doi: 10.3390/cancers13153818 (PMC8345076; doi:10.3390/cancers13153818)
Supplement: Supplementary file 1 [file cancers-13-03818-s001.zip]

Archive with 2 entries (2 files):
- supp data 1_Cancers.xlsx
- Supplementary figures_V2.pdf
