# Supplementary material for: CD14 Expressing Precursors Give Rise to Highly Functional Conventional Dendritic Cells for Use as Dendritic Cell Vaccine
Source: Cancers (Basel). 2021 Jul 29;13(15):3818. doi: 10.3390/cancers13153818 (PMC8345076; doi:10.3390/cancers13153818)
Supplement: Supplementary file 1 [file cancers-13-03818-s001.zip › supp data 1_Cancers.xlsx]

## Sheet: Table S1
GENEID		donor 1	donor 2	donor 3
MT-ND4	chrM	449216	550053	681069
MT-ATP6	chrM	548757	462213	632146
MT-RNR2	chrM	513386	234810	264160
CD74	chr5	219033	283889	253703
MT-CYB	chrM	175985	167630	223454
MT-CO2	chrM	117613	134562	188791
MT-ND1	chrM	153836	217051	170132
MT-ND3	chrM	134817	184180	153226
MT-CO3	chrM	112915	139351	128931
HLA-DRA	chr6	97268	99360	93042
MT-CO1	chrM	87203	86047	71794
RPL41	chr12	54395	64377	67520
PFN1	chr17	27579	66975	62096
CST3	chr20	64922	62003	56678
MT-RNR1	chrM	70331	44889	55355
MT-ND2	chrM	33413	40943	52876
HLA-DPA1	chr6	47505	42473	46407
ACTB	chr7	26776	53981	45776
MT-ND5	chrM	38697	45174	45692
TMSB4X	chrX	23385	40197	38929
SH3BGRL3	chr1	20454	47778	35057
SPINT2	chr19	25958	40286	34200
TYROBP	chr19	27519	25704	31145
HLA-DQA1	chr6	17891	30482	29873
GRN	chr17	27060	34590	29631
HLA-DRB1	chr6	26401	41168	28653
GAPDH	chr12	13596	35277	28149
RPL18A	chr19	18341	26016	27461
RPL14	chr3	16820	33126	27095
HLA-DQB1	chr6	20941	40220	26828
IFI30	chr19	18012	34118	26653
TMSB10	chr2	14273	22604	24710
RPS27	chr1	18753	26626	24013
MT-ATP8	chrM	24177	23991	22348
CFL1	chr11	14874	25125	21873
PKM	chr15	9701	30103	21181
IFITM2	chr11	13718	18692	20762
CD1C	chr1	19649	21468	20628
H2AFY	chr5	11722	19726	19079
ARPC2	chr2	11915	21334	18757
ACTG1	chr17	10399	21126	18663
SERF2	chr15	14025	19888	18587
RPS6	chr9	12582	19083	18456
RPS20	chr8	13874	15839	18173
SRGN	chr10	12662	18909	17852
PPIA	chr7	10680	19543	17750
EEF1A1	chr6	11946	16421	17204
HLA-DPB1	chr6	15347	11591	16382
RPL5	chr1	10778	14257	16021
MT-ND4L	chrM	12661	13772	15711
RPL37	chr5	10553	14627	15444
RPL15	chr3	11339	15884	15339
RPS5	chr19	12009	13153	15327
TLN1	chr9	6567	11831	14811
RPL4	chr15	8154	11566	13360
RPL13	chr16	9456	12475	13187
RPS15	chr19	9782	12241	13138
RPS27A	chr2	8278	12399	12864
TPT1	chr13	8588	11560	12456
UBA52	chr19	9370	15240	12393
GNAS	chr20	10088	14002	12381
RPL11	chr1	8847	13357	12224
RPL9	chr4	8212	12196	12187
FTL	chr19	8677	13334	12124
RPS2	chr16	12632	13309	11963
RPS24	chr10	8061	11427	11648
UCP2	chr11	6643	6442	11500
RPL35	chr9	8049	10293	11179
RPL10	chrX	9432	10023	11124
TUBA1B	chr12	6707	11744	11106
JUND	chr19	6129	8421	10800
RPS16	chr19	8696	11367	10585
S100A11	chr1	6998	13245	10396
ALOX5AP	chr13	9208	12826	10338
RPS13	chr11	8097	10025	10208
HNRNPC	chr14	7070	10801	10056
CD1A	chr1	8773	13285	9900
RPS11	chr19	7499	9311	9838
TUBB	chr6	5568	13765	9784
RPS23	chr5	6910	9947	9781
ITM2B	chr13	7290	10161	9764
PTP4A2	chr1	5972	9997	9021
ARHGDIB	chr12	4691	8171	8925
RPL34	chr4	6815	9164	8923
CAPNS1	chr19	5918	9945	8855
ANXA11	chr10	5416	7326	8788
GABARAP	chr17	5852	9745	8741
TIMP1	chrX	4951	9353	8712
HLA-DRB6	chr6	2703	163	8444
ARPC4	chr3	4291	6751	8379
RPS28	chr19	6580	7457	8337
RPS12	chr6	5665	7891	8052
HSP90AB1	chr6	5868	8256	7984
RPS8	chr1	5860	7661	7978
CKB	chr14	4619	6587	7919
RPL13A	chr19	4770	7056	7885
RPL38	chr17	5909	7397	7808
EIF4B	chr12	6152	7012	7783
RPL27A	chr11	5064	7017	7761
CNN2	chr19	3577	7403	7512
ENO1	chr1	3055	10747	7511
RPS3A	chr4	5737	8595	7436
RPLP1	chr15	5465	8158	7347
RPL37A	chr2	5360	8643	7305
CAPZA1	chr1	5026	7179	7246
PPP1R18	chr6	5441	6928	7223
RPL3	chr22	4684	6330	7085
GNAI2	chr3	5317	6778	6955
CSRP1	chr1	3410	6738	6848
ZYX	chr7	3867	6693	6712
RPL28	chr19	4495	6674	6681
UBA1	chrX	4526	5653	6680
FKBP1A	chr20	4135	6258	6546
CD52	chr1	4131	5366	6408
RPL30	chr8	5126	6159	6367
RPL32	chr3	4683	6208	6341
EEF2	chr19	4412	5181	6310
RAC2	chr22	3159	5882	6256
HN1	chr17	3042	7457	6197
OAZ1	chr19	3907	6010	6136
LGALS1	chr22	2875	6294	6046
COX4I1	chr16	4617	7016	5985
PABPC1	chr8	4180	6251	5929
RPLP2	chr11	7762	7148	5927
RPL12	chr9	3550	6069	5912
TPP1	chr11	5181	8287	5875
GPX1	chr3	4901	6211	5785
CDC42	chr1	3392	5209	5769
CALM1	chr14	2562	5027	5757
YWHAB	chr20	3659	6495	5723
MYH9	chr22	3684	7385	5711
JUNB	chr19	6437	4185	5661
RPS3	chr11	3845	4597	5652
ATP6V0C	chr16	4193	6319	5634
RPS19	chr19	3744	5941	5610
RPL19	chr17	4707	5383	5503
PCBP2	chr12	3546	5228	5478
RPL26	chr17	3667	5204	5372
COX7C	chr5	4109	5948	5317
COTL1	chr16	3350	6275	5310
PRKAR1A	chr17	3188	5721	5299
RACK1	chr5	4410	5611	5262
RPL18	chr19	3404	4242	5198
LPXN	chr11	3288	5281	5139
WAS	chrX	3845	4745	5112
ATP5J2	chr7	3050	6205	5108
PCBP1	chr2	3449	5978	4970
CD37	chr19	3642	5576	4900
ADRBK1	chr11	2190	4466	4898
CLEC10A	chr17	4776	6184	4795
RPS25	chr11	4874	4285	4721
ATP5G2	chr12	3613	5218	4668
EIF1	chr17	3945	5324	4662
RPL39	chrX	2985	4172	4617
RPS7	chr2	4016	4233	4604
EIF4G2	chr11	2944	4120	4595
GPX4	chr19	2725	4095	4595
RPS15A	chr16	3604	4684	4581
ARL6IP5	chr3	3363	4280	4569
LCP1	chr13	2974	5874	4559
VDAC1	chr5	2086	5421	4557
FSCN1	chr7	1507	2710	4515
CAP1	chr1	3169	4749	4512
PTK2B	chr8	3355	4741	4502
VIM	chr10	2480	7336	4495
DYNLRB1	chr20	2513	4805	4486
ITGAX	chr16	3333	5811	4458
RPL31	chr2	3316	3903	4379
MLF2	chr12	2534	4290	4375
RPL7A	chr9	2834	4057	4374
FAU	chr11	3951	4245	4368
RPS29	chr14	3644	4567	4307
CAPZB	chr1	2324	4233	4304
ACTN4	chr19	2522	4699	4303
CSK	chr15	3557	4636	4267
RPL8	chr8	2582	3551	4256
LSP1	chr11	2049	3954	4247
CD4	chr12	3674	4873	4232
TRIM28	chr19	3339	4497	4227
RPL35A	chr3	3082	4015	4216
CECR1	chr22	3125	5385	4199
ACTN1	chr14	2135	4117	4181
RPL10A	chr6	3458	4557	4166
ALDOA	chr16	2074	5834	4129
ARF3	chr12	2287	3722	4098
YWHAZ	chr8	2257	4087	4089
HCLS1	chr3	2889	4446	4049
RHOA	chr3	2867	4088	4021
EIF4H	chr7	2569	4907	3985
RHOG	chr11	2532	3890	3963
SPI1	chr11	2709	3167	3961
FTH1	chr11	2600	3944	3945
HNRNPD	chr4	2916	5433	3939
EFHD2	chr1	1369	3106	3909
LPAR6	chr13	4533	6298	3862
RNF24	chr20	3979	5564	3856
RPL36	chr19	2738	3683	3830
RPL29	chr3	2782	3673	3807
ZNF385A	chr12	2392	2951	3779
HPS1	chr10	3033	3243	3777
COX6A1	chr12	2506	5489	3754
MYL6	chr12	2195	3356	3738
TAF10	chr11	2794	3638	3733
NAAA	chr4	2856	3356	3719
EEF1B2	chr2	2420	4110	3684
CHCHD2	chr7	2422	3967	3655
RPS14	chr5	3182	3701	3638
CDKN1A	chr6	3443	2951	3618
NCF2	chr1	2216	3502	3588
HIC1	chr17	1283	3474	3563
NET1	chr10	1999	2599	3547
RPL23	chr17	1988	4310	3521
TPI1	chr12	1534	5089	3521
EEF1G	chr11	3054	3319	3517
SCIMP	chr17	2984	3200	3497
CCL17	chr16	1000	998	3459
TRMT112	chr11	2281	3357	3444
FLOT1	chr6	2166	3473	3437
PRDX5	chr11	2309	3821	3356
UBB	chr17	2274	3259	3331
RBX1	chr22	2001	3559	3330
SRRM2	chr16	3049	3584	3325
APLP2	chr11	2222	3856	3318
CST7	chr20	2491	4241	3271
CSNK2B	chr6	1820	3523	3248
ARHGDIA	chr17	1652	2971	3238
TMEM176B	chr7	1444	2656	3236
COX8A	chr11	2005	3900	3155
H1FX	chr3	3096	4098	3142
SUB1	chr5	1661	3283	3139
APOL4	chr22	1942	4129	3128
GGT5	chr22	2409	2525	3128
PTMA	chr2	2425	4791	3099
CDK2AP1	chr12	1628	2919	3082
RPL6	chr12	2331	3566	3076
CORO1B	chr11	2546	2408	3067
TOMM6	chr6	2197	3314	3055
TPM4	chr19	1850	3472	3048
PPP1R14A	chr19	1241	1660	3042
METTL7A	chr12	2472	2974	3002
SIGLEC17P	chr19	2105	2118	2988
PYCARD	chr16	1632	2754	2978
AP2S1	chr19	1905	3295	2970
RPS9	chr19	1958	2254	2954
AIF1	chr6	1522	2067	2937
NPM1	chr5	2230	2774	2922
GPS2	chr17	1992	2850	2914
BRK1	chr3	1821	2254	2891
B2M	chr15	2028	3688	2884
FCER1G	chr1	1617	4383	2872
BASP1	chr5	3007	4673	2871
HSPB1	chr7	2130	3345	2863
RPL22	chr1	1858	2718	2855
RPS17	chr15	1710	3023	2834
EVI2B	chr17	1935	3506	2833
RNASET2	chr6	2509	2177	2829
PSAP	chr10	1902	3458	2794
RPS21	chr20	2270	3209	2770
CSTB	chr21	1607	4121	2755
CALM2	chr2	1916	3347	2750
ECH1	chr19	1552	2064	2747
FOSB	chr19	4299	377	2742
UBC	chr12	1832	1960	2723
ATP6V0B	chr1	2501	3233	2716
UBL5	chr19	1472	2205	2704
CTDNEP1	chr17	2101	2412	2702
PFDN5	chr12	1864	2240	2700
RPL17	chr18	1835	2562	2693
NAGK	chr2	1608	2110	2677
CSDE1	chr1	1746	2726	2668
ATP5J	chr21	1692	3009	2650
MMP24-AS1	chr20	1671	2387	2650
PGK1	chrX	1128	4590	2644
ARHGEF2	chr1	1724	2121	2643
ARRB2	chr17	1871	2363	2635
RPS4X	chrX	2671	2576	2633
LRRFIP1	chr2	2406	3982	2626
SF3B4	chr1	1715	2856	2591
CAPZA2	chr7	1599	2645	2590
CRTAP	chr3	2462	2710	2584
ATP6V1F	chr7	1474	1900	2580
FXYD5	chr19	2143	2825	2572
MOB3A	chr19	2029	2746	2568
AK2	chr1	1395	2265	2560
BANF1	chr11	1067	2725	2554
RNF181	chr2	1680	3145	2553
ANXA6	chr5	1879	2824	2552
ARHGAP9	chr12	1866	2849	2545
DCTN1	chr2	1427	2127	2544
PLEK	chr2	1737	1531	2522
SLC25A3	chr12	1670	2786	2518
HSPA8	chr11	1723	2454	2509
CD81	chr11	2412	3229	2507
BAZ1A	chr14	1278	2324	2506
LITAF	chr16	1986	3507	2502
YBX1	chr1	1552	3752	2502
PALLD	chr4	1799	2034	2495
FGL2	chr7	1988	3257	2479
MYL12A	chr18	1460	2806	2477
MPV17	chr2	1588	2599	2474
CBX6	chr22	1777	2360	2473
CLDND1	chr3	1798	3376	2462
RPL7	chr8	1826	2805	2457
CCL22	chr16	1327	1542	2445
HNRNPUL1	chr19	1773	2780	2441
SNRNP70	chr19	2186	2418	2434
BLOC1S6	chr15	1502	2169	2430
C1orf162	chr1	1711	2839	2422
RAC1	chr7	1710	3090	2419
SNHG6	chr8	1895	2748	2416
TBCB	chr19	1270	2098	2408
ACTR2	chr2	1492	2662	2397
CD101	chr1	2252	1957	2395
NUCB1	chr19	2048	2852	2395
AES	chr19	1285	2413	2388
LTB	chr6	1448	3711	2386
IL2RG	chrX	1427	2792	2364
SKAP2	chr7	1618	3397	2360
ARF6	chr14	2014	2647	2357
ZFP36L1	chr14	2284	2750	2354
JAML	chr11	2157	2290	2343
HCK	chr20	1685	2238	2338
PGD	chr1	1499	2355	2336
GSN	chr9	1323	2346	2325
SAT1	chrX	1500	1691	2324
SRSF2	chr17	1707	2921	2320
KLF6	chr10	2111	1808	2296
SIGLEC12	chr19	136	869	2293
OTUB1	chr11	1519	2390	2292
H3F3B	chr17	2430	2367	2262
HLA-DMA	chr6	2271	2296	2226
CPNE1	chr20	1661	1928	2220
FAM89B	chr11	1124	2122	2219
ATP6V1A	chr3	1413	2581	2206
SLC25A39	chr17	1521	2237	2205
ITGAM	chr16	1303	3303	2201
LIMD2	chr17	1459	2461	2196
CDK5RAP3	chr17	1703	2070	2190
CD44	chr11	1560	2789	2184
2006-09-01	chrX	1595	2263	2183
NEAT1	chr11	4766	5606	2181
TMBIM6	chr12	1733	3038	2172
ASGR2	chr17	1117	2056	2166
KRTCAP2	chr1	1729	2962	2165
U2AF2	chr19	1538	2123	2163
NDUFA12	chr12	792	2051	2156
CBX4	chr17	1468	1731	2150
ARPC5	chr1	1430	2756	2146
C19orf43	chr19	1453	2204	2132
HINT1	chr5	1333	2186	2131
ACTR3	chr2	1343	2575	2123
ITGB1	chr10	1166	1975	2123
PSME2	chr14	882	1949	2123
COX7B	chrX	1282	2225	2114
PNISR	chr6	2381	3177	2113
HDGF	chr1	1399	2148	2103
SERP1	chr3	1366	2208	2094
ATP6AP2	chrX	1753	2343	2086
CMTM6	chr3	1659	1671	2086
ARPC1B	chr7	1157	2113	2076
PTAFR	chr1	1757	2046	2071
YWHAE	chr17	1283	2264	2062
TADA3	chr3	1041	1982	2042
HLA-DOB	chr6	1653	1541	2033
CAMK1	chr3	1290	1706	2031
LIMS1	chr2	1439	2657	2026
HLA-B	chr6	2141	2143	2023
ATP6V0E1	chr5	1216	2003	2021
RAB7A	chr3	1229	2238	2019
EIF2AK1	chr7	1204	2423	2015
VOPP1	chr7	1232	1488	2009
MYADM	chr19	1704	1972	2006
SNRPB	chr20	1090	2242	2005
WBP2	chr17	1104	1919	1997
RPL23A	chr17	1799	2107	1989
SYNGR2	chr17	1610	1612	1987
HLA-A	chr6	992	1297	1985
PHB2	chr12	1681	2239	1985
LRRC75A-AS1	chr17	2190	2193	1982
LASP1	chr17	1201	1908	1977
GDI2	chr10	1199	1622	1969
RELT	chr11	1976	1780	1968
COX6B1	chr19	1428	1936	1967
CLTB	chr5	1115	1675	1966
LDHA	chr11	769	3572	1950
FOS	chr14	2245	714	1949
SRP14	chr15	1465	1822	1945
PPT1	chr1	880	1253	1939
SLC44A1	chr9	858	2101	1921
ATF4	chr22	1957	2029	1914
USP22	chr17	1228	1673	1913
CD48	chr1	1301	2161	1900
CTBP1	chr4	1046	2226	1897
PPP2R1A	chr19	1068	1921	1894
PIP5K1C	chr19	777	1248	1893
MTRNR2L1	chr17	1421	1194	1891
WDR82	chr3	1090	1760	1884
DYNLL1	chr12	1058	1995	1883
PPP2CA	chr5	1185	2076	1880
TNKS2	chr10	1371	1910	1874
HLA-C	chr6	1269	1925	1867
ERGIC3	chr20	1595	2162	1860
CHP1	chr15	1077	1447	1856
TRAPPC1	chr17	1438	2016	1851
HMGN1	chr21	1389	2280	1849
DDX5	chr17	2085	1852	1833
HNRNPA2B1	chr7	1467	2494	1833
HLA-DQB2	chr6	1317	156	1821
ARID1A	chr1	1104	1939	1820
MRC1	chr10	1866	2319	1818
CNPY3	chr6	1578	1767	1813
NPC2	chr14	1103	2294	1809
PSME3	chr17	1102	1504	1797
ZBTB7A	chr19	1014	1782	1792
SNX3	chr6	1186	1603	1787
RAB8A	chr19	1212	2134	1785
VAMP2	chr17	1510	2136	1784
NDUFA3	chr19	1169	1850	1769
LAMTOR1	chr11	1081	1810	1753
RPL27	chr17	1551	1954	1753
RBM3	chrX	998	1895	1751
TMEM176A	chr7	1149	1625	1744
PIM1	chr6	829	1791	1742
PSMB2	chr1	975	2172	1733
PSMB6	chr17	1139	1887	1728
EIF6	chr20	1249	1613	1724
TAPBP	chr6	1137	1821	1724
MEA1	chr6	923	2562	1721
WDR1	chr4	1063	1852	1713
HCFC1	chrX	1238	1914	1712
ITM2C	chr2	1355	1458	1711
GNB1	chr1	1176	1797	1710
SEC11A	chr15	1193	1644	1707
HNRNPA1	chr12	1331	2086	1700
CFP	chrX	1287	2107	1699
STRADA	chr17	1609	2305	1699
BCKDK	chr16	1098	1756	1692
SLC25A1	chr22	1010	1822	1689
RSU1	chr10	1120	1977	1673
ATP5SL	chr19	1236	1911	1669
GNG5	chr1	1191	1933	1663
SEC14L1	chr17	987	1305	1663
HLA-E	chr6	1564	1283	1655
SMAP2	chr1	1257	1589	1654
DARS	chr2	967	1779	1647
COPE	chr19	902	1409	1646
SH2D3C	chr9	1110	2165	1645
BATF3	chr1	797	1495	1623
APEX1	chr14	1409	1247	1617
LARP1	chr5	1614	2301	1616
TMA7	chr3	1119	1750	1615
JARID2	chr6	990	1305	1605
SHKBP1	chr19	1033	1810	1605
S100A4	chr1	1533	2462	1603
SMCO4	chr11	770	774	1598
SUMO2	chr17	1168	1976	1596
PSMF1	chr20	932	1599	1594
CTSB	chr8	948	2261	1590
IRF5	chr7	2080	1277	1585
HDLBP	chr2	1106	1829	1583
HCST	chr19	998	1536	1581
EIF3L	chr22	1508	2149	1579
CDK2AP2	chr11	1551	2267	1576
HSP90AA1	chr14	1186	1662	1576
PPP2R4	chr9	829	1460	1573
KCNAB2	chr1	1265	1923	1572
EID1	chr15	1033	1425	1564
RTN4	chr2	1132	1934	1561
TPM3	chr1	1197	1936	1559
PTPRE	chr10	881	1601	1552
OST4	chr2	951	1288	1549
U2AF1L4	chr19	917	968	1548
TERF2IP	chr16	982	1624	1542
IRF2BP2	chr1	1233	1967	1541
IL17RA	chr22	907	1840	1540
RAB11A	chr15	1235	1935	1530
RPL36AL	chr14	973	1451	1530
OGFRL1	chr6	968	1494	1520
UBE2L3	chr22	1047	1588	1519
ZC3HAV1	chr7	1161	1772	1516
CYB5R3	chr22	1132	1412	1514
SERPINB9	chr6	1204	1162	1513
KHSRP	chr19	1004	1632	1504
DOK3	chr5	948	1298	1503
S100B	chr21	1385	1411	1503
DGKA	chr12	1484	1445	1501
IMPAD1	chr8	1172	2193	1498
ARL4C	chr2	1056	1544	1496
TUBA1C	chr12	760	1239	1496
VASP	chr19	766	1446	1496
PTMS	chr12	720	1140	1492
RAB31	chr18	1015	1553	1492
WSB1	chr17	1471	2786	1492
TYK2	chr19	1264	1404	1491
CANX	chr5	1231	1887	1489
CALM3	chr19	613	1472	1477
WASF2	chr1	933	1496	1468
RAB11B	chr19	941	1479	1465
LIPA	chr10	1157	1905	1459
RPS27L	chr15	822	989	1450
AUP1	chr2	1135	1538	1447
SSR1	chr6	1157	1576	1443
MAP1S	chr19	743	1278	1438
PTDSS1	chr8	1044	1419	1437
SPG21	chr15	1067	1436	1428
STK24	chr13	890	1297	1428
IL18BP	chr11	729	1117	1424
RUBCN	chr3	1022	1322	1422
ANXA5	chr4	629	1741	1421
SNU13	chr22	877	1440	1418
SHISA5	chr3	1061	1662	1416
IFITM3	chr11	6253	3021	1410
FKBP8	chr19	786	1331	1409
IMPA2	chr18	806	1196	1407
C1orf43	chr1	914	1644	1406
HMGB1	chr13	874	2258	1405
XPO6	chr16	986	1447	1404
DCAF7	chr17	917	1464	1400
TMEM97	chr17	1471	1443	1400
KLHDC3	chr6	985	1309	1399
2009-09-01	chr17	799	1409	1396
HIST1H2BK	chr6	840	2149	1390
UBE2I	chr16	402	778	1389
CD63	chr12	935	1666	1388
GAK	chr4	824	1320	1388
RPL24	chr3	854	1280	1385
LAPTM5	chr1	1033	1299	1384
DAZAP2	chr12	1007	1700	1383
PBX3	chr9	711	1112	1381
SLC25A5	chrX	1115	1424	1379
ATP5B	chr12	765	1157	1378
DBNL	chr7	936	1429	1376
APEX2	chrX	892	1327	1375
SF1	chr11	1113	1493	1375
ZNF217	chr20	883	1260	1375
ETHE1	chr19	877	1300	1374
CHCHD10	chr22	744	856	1373
DUSP5	chr10	692	680	1373
FAM60A	chr12	859	1332	1372
SUPT5H	chr19	1032	1339	1368
NFIC	chr19	859	1645	1367
PLD4	chr14	933	1262	1366
SLC38A2	chr12	1297	2086	1364
CYFIP1	chr15	842	1309	1361
WIPF1	chr2	664	1209	1360
CMTM7	chr3	1208	1571	1359
NONO	chrX	948	1426	1359
GPI	chr19	613	1956	1358
TMEM179B	chr11	1103	1373	1358
CCL2	chr17	127	568	1355
COPZ1	chr12	709	879	1353
IKBKG	chrX	956	1310	1350
SELO	chr22	1236	1335	1350
RGS19	chr20	923	1423	1349
CSRNP1	chr3	1124	497	1348
EPN1	chr19	761	1209	1347
TMEM219	chr16	1328	1302	1346
NEDD8	chr14	901	1272	1345
NCKAP1L	chr12	759	1284	1342
PLEKHA2	chr8	1050	1384	1342
RAP2B	chr3	806	1297	1342
NDUFA1	chrX	1109	1388	1341
NDUFA4	chr7	845	1213	1339
ARHGAP1	chr11	1018	1591	1336
VKORC1	chr16	863	1456	1336
C10orf54	chr10	986	1454	1334
ID2	chr2	1353	1991	1333
PLCB2	chr15	1504	1632	1333
CD180	chr5	1009	1471	1328
ALKBH5	chr17	515	1189	1327
CISH	chr3	906	1429	1327
DCANP1	chr5	958	1185	1325
EIF4EBP2	chr10	930	1427	1324
STIP1	chr11	690	1269	1324
DBI	chr2	1432	1831	1314
TXN2	chr22	681	938	1304
ATP10A	chr15	994	1632	1299
PSMB4	chr1	774	1283	1299
API5	chr11	843	1416	1297
C14orf2	chr14	873	1374	1294
PIP4K2A	chr10	1061	1210	1291
COX7A2	chr6	653	1513	1287
GPR108	chr19	993	1307	1282
MKRN1	chr7	899	1087	1282
RHBDD2	chr7	767	939	1278
KIAA0930	chr22	899	1211	1277
RGS10	chr10	733	1216	1272
CD53	chr1	871	1548	1271
IER2	chr19	1806	1132	1271
G6PD	chrX	853	1533	1269
FADS2	chr11	1133	1285	1268
ATP5A1	chr18	774	1360	1263
IQGAP1	chr15	993	1697	1263
MOB3B	chr9	1171	2065	1263
SND1	chr7	984	1317	1263
KRT42P	chr17	562	520	1260
ZNF366	chr5	762	1362	1259
RUNX3	chr1	1122	2163	1258
MAP3K13	chr3	563	1446	1255
FAM120A	chr9	916	1610	1252
GSTK1	chr7	830	1255	1252
INPP5D	chr2	831	1280	1252
SNX2	chr5	696	1292	1252
SYT2	chr1	635	1166	1250
CTSZ	chr20	1118	1850	1242
TYMP	chr22	835	925	1242
LST1	chr6	944	1165	1238
NAP1L1	chr12	1022	1352	1236
SARS	chr1	903	1576	1235
VHL	chr3	743	1399	1233
FCGRT	chr19	1095	1790	1232
HVCN1	chr12	816	1186	1227
POLR2L	chr11	819	1338	1222
DVL3	chr3	702	1303	1220
HNRNPK	chr9	795	1295	1217
NUCKS1	chr1	930	1923	1215
PSMA3	chr14	717	1597	1214
ATP5L	chr11	641	1124	1206
MAPRE1	chr20	756	1309	1201
SREBF2	chr22	936	1096	1200
CLIC1	chr6	698	1053	1197
RAP1A	chr1	776	1191	1195
CLTC	chr17	730	1256	1194
CMIP	chr16	719	1130	1193
CHD3	chr17	1207	1305	1192
VAMP8	chr2	875	1268	1192
PJA2	chr5	835	1473	1190
SCAMP2	chr15	1003	1553	1189
GDI1	chrX	758	1099	1187
UQCRQ	chr5	1176	1650	1187
BTF3	chr5	901	1147	1185
MRPS21	chr1	829	1059	1185
TMEM256	chr17	842	1056	1183
NAGA	chr22	848	1291	1181
DDX17	chr22	1008	2034	1177
EI24	chr11	979	1496	1169
EVL	chr14	862	1333	1167
FAM49B	chr8	779	1225	1163
NFKB2	chr10	754	1161	1161
APOBEC3C	chr22	574	1143	1160
POLR2E	chr19	784	1029	1160
GIT2	chr12	991	1442	1158
GSTP1	chr11	942	1352	1158
PSMA7	chr20	735	1432	1154
ASAP1	chr8	892	1166	1153
CTSH	chr15	899	966	1152
LRRC8C	chr1	727	1255	1152
MOSPD3	chr7	499	456	1152
ERP29	chr12	730	1290	1151
TRA2B	chr3	944	1353	1150
PIM3	chr22	745	882	1146
LSM4	chr19	748	1321	1144
PNPLA2	chr11	1004	1439	1140
XRCC5	chr2	744	1220	1138
DCXR	chr17	605	966	1136
CLINT1	chr5	802	1381	1133
DENND1C	chr19	832	1168	1130
UVRAG	chr11	858	957	1130
SAP18	chr13	671	1135	1129
CBX5	chr12	942	1393	1125
CNOT10	chr3	735	908	1125
ITGB2	chr21	908	1589	1124
RPL36A	chrX	892	1051	1120
STRN4	chr19	881	1230	1120
ZNF770	chr15	729	1654	1120
CPSF7	chr11	828	1445	1119
FAM192A	chr16	1006	1490	1119
FUCA1	chr1	939	1055	1117
USP5	chr12	752	1238	1117
ANP32B	chr9	881	1560	1115
GRB2	chr17	793	1140	1114
FKBP4	chr12	570	1145	1111
ZC3H11A	chr1	833	1278	1111
AFTPH	chr2	723	1061	1110
BRI3	chr7	736	1308	1108
MCM5	chr22	899	1276	1107
MYL12B	chr18	634	1169	1104
EIF4E2	chr2	769	907	1100
SUMO3	chr21	701	1175	1099
CAPN15	chr16	856	1744	1097
PSME1	chr14	724	1191	1097
SLC12A7	chr5	1061	1615	1097
DPYSL2	chr8	699	1146	1096
RNASE6	chr14	1045	1191	1095
RILPL2	chr12	718	1097	1092
HLA-DMB	chr6	1108	854	1090
HNRNPA0	chr5	919	1157	1090
PUM1	chr1	819	1198	1090
IGF1	chr12	789	1624	1089
NAPSB	chr19	828	1191	1085
PRR13	chr12	554	858	1084
B4GALT5	chr20	775	1321	1083
SEMA6B	chr19	534	592	1083
LRRC25	chr19	550	1069	1082
ADD1	chr4	826	1618	1077
ABI3	chr17	801	968	1072
SNAP23	chr15	731	1115	1072
RBMX	chrX	555	1084	1070
SEC61G	chr7	547	1337	1068
ITPK1	chr14	642	1006	1063
LPCAT2	chr16	927	1629	1061
CD164	chr6	809	1363	1060
RBPJ	chr4	701	1635	1057
TAOK3	chr12	609	1080	1057
NOP9	chr14	660	887	1056
FOXP1	chr3	976	1488	1053
PKD2	chr4	738	1890	1049
IL22RA2	chr6	578	1528	1046
UBXN4	chr2	786	1253	1044
BLOC1S2	chr10	643	515	1042
STAT3	chr17	581	1102	1041
COX17	chr3	450	1288	1039
BLOC1S1	chr12	637	1043	1037
YPEL3	chr16	725	831	1035
SOD1	chr21	584	1134	1031
ILF3	chr19	685	1473	1028
TGOLN2	chr2	899	1273	1026
SIRPA	chr20	771	1057	1023
ST3GAL1	chr8	591	1056	1023
SRSF3	chr6	708	1297	1019
INPP5B	chr1	641	898	1018
MALAT1	chr11	1785	2017	1018
SPINT1	chr15	585	857	1018
BCAP31	chrX	718	1136	1016
PRAM1	chr19	716	990	1016
COX5A	chr15	714	1178	1014
RPS10	chr6	847	1030	1013
UBE2L6	chr11	608	986	1013
CD86	chr3	613	804	1010
MAF1	chr8	863	904	1010
TERF2	chr16	746	896	1010
CD1E	chr1	936	1191	1007
MAP4K1	chr19	837	1266	1007
CPNE3	chr8	580	923	1006
MBD2	chr18	689	1390	1006
RFX5	chr1	690	1076	1004
DPP9	chr19	628	1088	1001
DUSP22	chr6	913	1052	999
COPA	chr1	673	1076	998
VDAC3	chr8	790	1528	998
FAM162A	chr3	507	1067	996
LRP10	chr14	780	1185	995
ATP6V1B2	chr8	640	1214	994
C2orf68	chr2	735	1314	993
SON	chr21	767	1047	993
TMC8	chr17	867	977	992
CCDC86	chr11	568	663	989
CBX3	chr7	814	1257	987
HPRT1	chrX	546	1342	986
NCL	chr2	409	1263	986
CD24	chr6	657	897	983
EIF5B	chr2	603	1035	983
MRPL4	chr19	584	871	983
MSMO1	chr4	839	867	982
SEPW1	chr19	541	1198	982
EIF1B	chr3	499	1117	981
FADS1	chr11	1200	1428	980
PRKX	chrX	492	835	980
HSPA5	chr9	724	995	979
H2AFZ	chr4	653	1610	978
PATL1	chr11	703	1189	973
PTPN6	chr12	857	1036	973
C19orf66	chr19	801	1023	972
DDX24	chr14	634	1002	972
TMEM59	chr1	703	1353	972
FAM96B	chr16	559	946	969
STAT6	chr12	729	940	969
UBE2H	chr7	656	842	968
CDIPT	chr16	722	999	967
SET	chr9	702	1280	966
ARPC3	chr12	596	1089	965
SLC29A1	chr6	842	1063	965
ZAK	chr2	650	1051	963
FOXN3	chr14	558	1064	962
UBALD2	chr17	491	882	959
IDH2	chr15	848	1053	958
MARK2	chr11	639	984	954
PAK2	chr3	606	1042	954
RPLP0	chr12	867	1052	950
ATG3	chr3	742	1083	949
PPP1R15A	chr19	856	505	948
RPUSD3	chr3	503	822	948
PRKAR2A	chr3	584	905	947
IFITM1	chr11	645	823	945
SELT	chr3	668	1087	944
GM2A	chr5	579	1118	943
PLEKHB2	chr2	500	746	943
TSPYL2	chrX	784	484	943
TRIAP1	chr12	621	926	941
EIF3B	chr7	684	1323	940
CBL	chr11	594	994	939
PTPRCAP	chr11	647	1443	938
CDC37	chr19	554	783	937
LRIF1	chr1	539	1059	937
NDUFB11	chrX	657	1027	937
STMN1	chr1	532	1829	936
CAT	chr11	655	1061	934
PHB	chr17	434	757	934
SCN4B	chr11	802	843	934
TRIP12	chr2	590	1084	933
SRSF7	chr2	713	963	930
AGPAT3	chr21	524	995	929
CXCL16	chr17	637	670	929
SLC3A2	chr11	1082	1235	929
HSBP1	chr16	540	1048	926
PAK1	chr11	534	914	925
SERPINB6	chr6	561	799	924
YWHAQ	chr2	565	970	924
WARS	chr14	670	1482	923
RAB1B	chr11	567	933	921
AP2M1	chr3	637	1071	920
SERBP1	chr1	631	1203	919
HNRNPH1	chr5	877	1395	917
PTEN	chr10	664	1122	917
BRD4	chr19	342	514	914
PSTPIP2	chr18	775	1028	914
GMFG	chr19	520	993	913
YWHAG	chr7	617	1104	913
NFKBID	chr19	926	862	911
AAAS	chr12	643	890	910
MYO1G	chr7	671	1107	910
SGK223	chr8	615	933	910
EIF2S3	chrX	768	983	909
PSMB1	chr6	579	955	902
ARF1	chr1	543	881	901
PPIF	chr10	762	745	901
ARL8A	chr1	582	969	899
NCBP2-AS2	chr3	674	848	897
SNHG5	chr6	653	1152	897
PSMA5	chr1	645	1012	893
COL9A2	chr1	629	881	892
MSN	chrX	552	906	890
DNAJC8	chr1	605	1236	889
PDLIM1	chr10	860	1417	889
PTBP1	chr19	496	1079	885
ATP5F1	chr1	667	1138	884
MARCH2	chr19	625	809	883
NADK	chr1	571	867	883
DDX21	chr10	640	1033	881
SH3BP1	chr22	525	549	880
RCSD1	chr1	460	798	879
PPP1CB	chr2	550	838	878
MRPL57	chr13	545	1017	877
SNHG1	chr11	974	1088	877
TCEA1	chr8	781	1554	877
PPM1M	chr3	742	798	875
PRRC2C	chr1	534	1069	875
RAN	chr12	489	1017	874
TOMM7	chr7	648	826	874
ARL5A	chr2	507	769	868
CCND2	chr12	478	914	868
GPSM3	chr6	628	937	868
SKI	chr1	514	1012	868
MRPS10	chr6	522	772	865
ITGB7	chr12	585	978	864
SSR2	chr1	639	878	863
ATRX	chrX	625	1063	862
C16orf45	chr16	444	695	861
FBL	chr19	723	1047	861
FBP1	chr9	485	2251	861
ZNF362	chr1	902	869	861
2002-09-01	chr2	545	740	860
SPN	chr16	621	1049	859
ACADVL	chr17	596	754	857
RAD23A	chr19	585	1022	856
C9orf16	chr9	416	625	855
EP300	chr22	622	912	855
MCL1	chr1	829	793	855
HMGA1	chr6	565	943	853
SRP9	chr1	609	991	853
VMP1	chr17	962	1717	851
LOC644794	chr7	528	965	850
MTMR10	chr15	556	581	850
XXYLT1	chr3	796	834	849
C7orf50	chr7	342	797	848
TOMM20	chr1	546	900	848
TXN	chr9	608	1069	848
EIF3F	chr11	574	711	847
SF3B1	chr2	703	887	845
ESD	chr13	657	1022	844
RAB11FIP1	chr8	634	1014	843
HPCAL1	chr2	403	1077	842
FAM96A	chr15	486	882	840
CAMTA1	chr1	400	751	837
EMP3	chr19	623	1053	837
UBAP2L	chr1	600	928	837
GSK3A	chr19	410	713	835
ZNF652	chr17	569	812	835
PEBP1	chr12	413	840	834
ATP5C1	chr10	580	645	833
NUP62	chr19	487	617	833
TMEM258	chr11	509	979	833
PKIB	chr6	887	777	830
LY86	chr6	869	1119	829
UQCRC2	chr16	492	863	828
WTAP	chr6	546	929	828
ARL6IP1	chr16	509	955	826
HDAC2	chr6	518	1028	825
KDELR1	chr19	689	893	825
AP1B1	chr22	591	774	824
MAN2B1	chr19	556	1015	824
ACAP1	chr17	723	1184	823
CEBPB	chr20	553	969	821
HOOK3	chr8	637	903	821
MAPKAPK3	chr3	561	707	821
DSC2	chr18	660	890	819
MYO1F	chr19	471	833	819
TIMM17B	chrX	577	911	819
BAG6	chr6	528	950	818
CS	chr12	693	993	818
FES	chr15	772	860	818
SP1	chr12	659	1084	818
LSM12	chr17	533	781	817
HNRNPDL	chr4	792	1033	816
ICAM1	chr19	651	660	816
MSL1	chr17	701	1000	814
SCAMP3	chr1	619	908	814
CCAR1	chr10	615	1149	813
CDC123	chr10	385	725	813
YIF1B	chr19	666	945	813
CIRBP	chr19	608	873	812
IFNGR2	chr21	427	1266	809
CUTA	chr6	646	881	808
PITPNC1	chr17	467	634	807
IDH3A	chr15	449	753	806
CYP1B1	chr2	757	1276	805
MAX	chr14	529	900	805
DYRK1A	chr21	612	1033	803
MAPRE2	chr18	498	1049	803
PDLIM7	chr5	335	811	803
PFDN2	chr1	514	822	803
ERI1	chr8	515	924	800
FGD2	chr6	498	866	800
RPRD2	chr1	536	997	799
MED28	chr4	421	780	798
AHCYL1	chr1	497	649	797
PPM1G	chr2	501	944	797
VDAC2	chr10	684	770	797
ATP6V1E1	chr22	532	858	796
CD59	chr11	557	695	796
SDCBP	chr8	554	991	796
DNMT1	chr19	517	1069	794
CCT6A	chr7	470	804	789
REPIN1	chr7	565	782	789
TAGLN2	chr1	550	898	789
NRM	chr6	381	824	787
SOCS3	chr17	396	282	787
MAP2K1	chr15	453	775	786
MORF4L1	chr15	622	1029	786
PIK3CD	chr1	437	742	786
SRSF11	chr1	663	1124	785
ABHD12	chr20	631	738	784
SNX5	chr20	578	858	784
DGUOK	chr2	505	818	783
SULF2	chr20	455	556	782
GOLGA8B	chr15	846	1248	781
SERPINB1	chr6	505	1010	781
CYB5B	chr16	508	968	780
DNTTIP1	chr20	416	1008	778
GOLM1	chr9	354	590	778
IMP4	chr2	631	633	778
KPNA6	chr1	643	902	776
MIDN	chr19	599	771	776
OSTC	chr4	523	890	776
SEC16A	chr9	492	667	776
ZFAND5	chr9	564	713	776
MEF2D	chr1	362	660	775
STK4	chr20	517	717	775
SUPT6H	chr17	579	964	774
PARK7	chr1	546	920	773
CYBA	chr16	474	808	771
CCNG1	chr5	460	670	769
CCT8	chr21	599	802	769
PITPNA	chr17	425	992	769
PTPRC	chr1	652	1079	769
CMPK1	chr1	606	824	768
CNOT9	chr2	532	813	767
SCRN1	chr7	485	751	766
SRM	chr1	373	814	766
GSPT1	chr16	408	759	765
TMEM127	chr2	525	748	764
VAPA	chr18	449	910	763
ACBD6	chr1	478	916	761
MAP3K1	chr5	514	844	761
POMP	chr13	424	941	761
TCEB2	chr16	491	851	760
TTYH3	chr7	639	926	757
AP3D1	chr19	406	799	756
BEX3	chrX	658	585	756
POU2F2	chr19	542	764	756
TBC1D10B	chr16	403	744	756
CDC42SE2	chr5	471	659	755
MAN2A2	chr15	668	825	755
CCR1	chr3	311	711	753
KLF13	chr15	635	888	753
MIR99AHG	chr21	840	902	752
FKBP3	chr14	532	899	751
SNRPD3	chr22	462	659	751
RAB2A	chr8	526	777	750
SMARCC2	chr12	576	738	750
PRKDC	chr8	448	1084	749
EIF3H	chr8	490	703	746
RNA45S5	chr21	794	1572	744
ATPIF1	chr1	366	868	742
MARCKS	chr6	472	645	741
AIP	chr11	482	752	740
CUX1	chr7	500	887	740
GCA	chr2	565	998	739
SYNCRIP	chr6	429	901	739
BRD2	chr6	891	740	735
PPP6C	chr9	481	1074	735
ATP5G3	chr2	670	953	734
NME4	chr16	676	1290	732
NCKAP5L	chr12	447	470	730
CKLF	chr16	285	573	729
HADHB	chr2	527	975	729
KPNB1	chr17	433	912	729
PFKL	chr21	392	727	729
PRKCSH	chr19	495	871	728
PSMD11	chr17	524	942	728
ADRB3	chr8	411	736	727
NAV1	chr1	501	802	727
OXA1L	chr14	893	933	727
PNPLA6	chr19	656	957	727
POLR2J	chr7	435	743	726
ERO1A	chr14	595	1190	722
FAM213B	chr1	528	687	722
MLLT4	chr6	536	828	722
UBE2R2	chr9	843	890	722
ASAH1	chr8	564	953	721
METRNL	chr17	413	604	721
WAC	chr10	440	757	721
NRDC	chr1	520	847	720
ATP6V0D1	chr16	527	622	716
SEMA4D	chr9	708	893	716
TIGAR	chr12	504	779	716
BCL6	chr3	921	676	715
GNS	chr12	418	719	714
QPRT	chr16	658	893	714
LRPAP1	chr4	574	926	713
MRPL30	chr2	550	879	713
SAMD10	chr20	436	746	713
TRIP10	chr19	532	426	712
TXNIP	chr1	1353	863	712
CCNI	chr4	426	741	710
LY6E	chr8	374	709	709
HOMER2	chr15	553	827	708
C10orf128	chr10	398	683	707
PEA15	chr1	462	593	707
ALDOC	chr17	357	962	706
SUN2	chr22	497	1079	706
TUFM	chr16	346	685	706
ERH	chr14	458	836	705
KIF5B	chr10	464	609	705
TOP1	chr20	362	683	704
C19orf53	chr19	420	616	703
SNRPD2	chr19	516	1038	703
TSPAN33	chr7	499	525	702
C7orf73	chr7	517	698	701
GLTSCR2	chr19	529	706	701
SH3KBP1	chrX	655	913	700
SLC15A3	chr11	528	698	700
KIAA2026	chr9	630	930	699
MAPK3	chr16	484	519	698
PDXP	chr22	525	768	698
PTPN1	chr20	421	827	697
UBE2A	chrX	446	885	697
UHMK1	chr1	493	816	696
RAPGEF1	chr9	636	693	695
CSF2RB	chr22	620	783	694
RASGRP4	chr19	488	530	694
KAT6A	chr8	494	782	693
MAPK1	chr22	601	782	693
PDE6D	chr2	445	753	693
TCIRG1	chr11	504	624	693
EFCAB14	chr1	504	817	691
TGFB1	chr19	410	861	690
VCP	chr9	442	721	690
CLNS1A	chr11	583	841	689
FNBP1	chr9	486	801	689
ZNF207	chr17	356	653	688
IDH1	chr2	433	820	686
QARS	chr3	570	744	686
MAPKAP1	chr9	510	777	685
SLC16A3	chr17	372	1076	685
SNX10	chr7	383	619	685
SLC44A2	chr19	520	660	684
CACYBP	chr1	396	832	683
FASN	chr17	586	987	683
PPP1R9B	chr17	405	671	683
PPP4R3B	chr2	515	998	683
SSR3	chr3	447	643	683
NF1	chr17	370	836	682
UQCR11	chr19	562	718	682
MPEG1	chr11	823	928	681
TMEM70	chr8	527	692	681
TRAM1	chr8	516	693	681
PLEKHO1	chr1	564	846	680
MIEN1	chr17	382	572	678
SMAGP	chr12	495	532	678
USMG5	chr10	497	826	678
AKR7A2	chr1	499	701	677
GNPTAB	chr12	500	725	677
LMO4	chr1	360	782	677
MAZ	chr16	390	590	677
MKNK2	chr19	550	641	677
NFATC2	chr20	399	772	677
VPS29	chr12	408	797	677
CRKL	chr22	410	692	676
TRABD	chr22	421	627	676
MCM7	chr7	352	1368	675
MPST	chr22	472	548	675
PPP1R11	chr6	386	967	675
ATP1B3	chr3	521	904	673
NINJ1	chr9	559	542	672
PNOC	chr8	287	408	672
UBE2D3	chr4	462	746	672
PFKP	chr10	292	741	670
CKS2	chr9	418	1211	669
MTDH	chr8	555	1034	669
USF2	chr19	480	583	668
TKT	chr3	454	854	667
PHGDH	chr1	729	1281	666
RNH1	chr11	492	752	666
VEGFB	chr11	505	753	666
ARPP19	chr15	474	810	665
DCUN1D1	chr3	503	741	665
MAP4K2	chr11	507	908	665
TAF15	chr17	508	979	665
KCTD12	chr13	354	816	664
HNRNPF	chr10	490	831	663
ADRBK2	chr22	415	671	662
BNIP3L	chr8	211	929	661
CSE1L	chr20	469	841	661
HNRNPM	chr19	376	768	661
C4orf48	chr4	288	534	660
OS9	chr12	688	921	660
PDAP1	chr7	472	677	660
S100A6	chr1	330	1235	660
VPS35	chr16	447	777	660
C6orf62	chr6	334	546	659
HLA-DRB5	chr6	827	48985	659
NAA38	chr17	490	906	659
DNM2	chr19	473	619	658
SNX8	chr7	527	635	658
ZNF827	chr4	271	700	658
CBFB	chr16	514	868	657
SLC46A3	chr13	804	820	657
BTBD2	chr19	376	229	656
IKZF1	chr7	520	798	656
FDFT1	chr8	589	706	654
EDF1	chr9	446	646	653
SLC2A6	chr9	475	713	653
ANP32A	chr15	439	820	651
PPP1CA	chr11	359	703	651
ALOX15	chr17	303	680	649
ZNF581	chr19	528	472	649
FIBP	chr11	421	846	648
ORAI1	chr12	453	736	647
TMEM230	chr20	442	702	647
ZFAS1	chr20	478	621	647
SLC7A6	chr16	485	582	646
TMEM50B	chr21	557	887	646
C12orf75	chr12	436	832	645
SRA1	chr5	611	575	645
G6PC3	chr17	417	582	642
HSP90B1	chr12	662	1165	642
H2AFV	chr7	375	911	641
NR1H2	chr19	460	606	641
PPP1R35	chr7	551	714	641
RTFDC1	chr20	444	583	641
UBR4	chr1	364	575	641
BTF3L4	chr1	458	737	640
C6orf48	chr6	604	767	640
SRSF4	chr1	291	643	639
ELF4	chrX	546	699	637
TIMM23	chr10	386	709	637
CHURC1	chr14	382	585	636
ETV6	chr12	521	886	636
GOLPH3	chr5	310	578	636
BCAT1	chr12	510	1027	634
AKNA	chr9	491	638	633
CHST12	chr7	400	624	633
HGSNAT	chr8	768	786	633
HNRNPU	chr1	419	766	633
TAX1BP1	chr7	315	579	633
ATP6AP1	chrX	660	856	632
SLC12A6	chr15	395	785	632
UBAC1	chr9	194	355	632
ASNA1	chr19	419	686	631
EIF3G	chr19	467	712	631
HNRNPAB	chr5	419	782	630
MAFF	chr22	373	385	629
ADA	chr20	373	513	627
AP1G2	chr14	766	638	627
GTF2A2	chr15	371	886	627
WDR6	chr3	382	542	627
IER5	chr1	770	406	626
PIK3R6	chr17	401	668	626
THRAP3	chr1	415	744	626
GPCPD1	chr20	494	697	625
SUPT4H1	chr17	399	600	625
GRINA	chr8	593	648	624
ZNF317	chr19	462	749	624
B3GNT5	chr3	351	649	623
GLUD1	chr10	437	597	622
HIPK2	chr7	421	712	622
RBM42	chr19	332	485	621
IDS	chrX	387	610	620
PRRC2B	chr9	412	617	620
UXT	chrX	463	768	620
REC8	chr14	641	697	619
NECAP2	chr1	270	517	618
SLC38A1	chr12	478	908	617
YPEL5	chr2	503	422	617
EGR1	chr5	792	597	616
STK10	chr5	536	711	616
XRCC6	chr22	429	820	616
GALM	chr2	250	517	615
MRPL34	chr19	350	592	614
RYBP	chr3	511	522	614
SNX12	chrX	476	545	614
ZBTB11	chr3	446	889	614
C1QA	chr1	792	416	613
NOP10	chr15	438	733	613
RCBTB2	chr13	760	854	613
SLC1A4	chr2	331	955	613
UNC93B1	chr11	433	668	613
SNHG16	chr17	468	666	612
FAM49A	chr2	453	625	611
PRCP	chr11	364	443	611
SORT1	chr1	388	598	611
COX7A2L	chr2	444	653	610
FMNL1	chr17	546	806	610
SERINC3	chr20	429	641	610
SF3B6	chr2	382	589	610
ADAM19	chr5	582	394	609
CLEC4A	chr12	467	639	609
NDUFV2	chr18	386	598	609
LSM14A	chr19	342	595	608
HLA-DOA	chr6	566	599	607
GATAD2B	chr1	297	539	606
IDH3G	chrX	453	643	606
MAT2B	chr5	414	747	604
MCCC2	chr5	333	592	604
PGLS	chr19	340	573	604
SHOC2	chr10	339	676	604
CCT2	chr12	349	756	603
MIER2	chr19	355	473	603
MRM2	chr7	429	514	603
TAF6	chr7	426	1051	603
UBA2	chr19	367	887	601
MTA2	chr11	508	733	600
PRPF38B	chr1	623	952	599
RPN2	chr20	407	471	599
TBCA	chr5	423	677	599
CKS1B	chr1	278	1332	598
FAM26F	chr6	383	649	598
GLYR1	chr16	440	651	598
P4HB	chr17	370	759	598
YME1L1	chr10	443	622	598
SNRPG	chr2	296	703	595
ARHGAP31	chr3	365	497	594
INPPL1	chr11	460	647	594
UTP4	chr16	196	712	594
ARFIP1	chr4	500	606	593
BAZ1B	chr7	308	521	593
CSF3R	chr1	407	736	593
EIF4A2	chr3	522	482	593
GNAQ	chr9	385	690	593
IKBKB	chr8	409	667	593
MATR3	chr5	383	778	593
TRIM26	chr6	467	586	593
H2AFJ	chr12	323	704	592
SEC61B	chr9	396	824	592
NDUFA13	chr19	398	587	591
POR	chr7	343	590	591
PSENEN	chr19	534	728	591
CD151	chr11	480	602	590
SNAP29	chr22	266	467	590
PTPN18	chr2	296	593	589
TRAFD1	chr12	414	465	589
U2SURP	chr3	473	873	589
TACC3	chr4	384	790	588
KIT	chr4	462	861	587
MCRS1	chr12	544	654	587
TXNDC12	chr1	355	654	587
EIF2S2	chr20	516	759	586
PIP4K2B	chr17	386	629	586
NDUFC2	chr11	348	587	585
AKT1	chr14	371	484	584
COX5B	chr2	385	674	584
EIF3K	chr19	498	629	584
MAP1LC3B	chr16	398	570	584
NACA	chr12	406	769	584
SH2B3	chr12	328	600	584
UBE2J1	chr6	266	523	584
2007-09-01	chr7	518	691	583
CTSC	chr11	477	636	583
ZNHIT1	chr7	393	698	583
C20orf27	chr20	349	594	582
CAPRIN1	chr11	416	643	582
PABPC4	chr1	500	630	581
PTP4A1	chr6	395	466	581
UBE2N	chr12	345	658	581
APBB1IP	chr10	573	746	580
SNX17	chr2	373	565	580
STT3B	chr3	322	675	580
ACTR1A	chr10	464	606	579
PPP1R12A	chr12	409	609	578
MLXIP	chr12	433	622	577
PKN1	chr19	429	631	577
RASSF5	chr1	312	496	577
TMEM109	chr11	386	705	574
HNRNPLL	chr2	471	885	573
CNOT7	chr8	423	901	572
MAN2A1	chr5	405	674	572
MSRB2	chr10	456	504	572
TACC1	chr8	368	667	572
TRIM44	chr11	460	536	572
PPP1R7	chr2	337	576	571
PSMC4	chr19	306	520	571
HIGD2A	chr5	392	549	570
SRRT	chr7	398	526	570
RAB2B	chr14	281	468	569
RAVER1	chr19	342	766	569
PLXNB2	chr22	527	671	568
WDR83OS	chr19	587	713	568
HDAC10	chr22	432	529	567
CAMKK2	chr12	388	672	566
CLK2	chr1	537	987	566
PAFAH1B2	chr11	460	736	566
ZC3H4	chr19	302	711	566
OGT	chrX	566	943	565
OLA1	chr2	480	719	565
NDUFB4	chr3	429	670	563
ROMO1	chr20	288	459	562
CHD9	chr16	508	935	561
TSIX	chrX	103	468	560
IPO7	chr11	357	630	559
TNK2	chr3	709	1200	559
CYC1	chr8	393	701	558
HMGN4	chr6	346	506	558
MARCKSL1	chr1	295	318	558
RNF123	chr3	418	642	557
ABRACL	chr6	362	658	556
EML3	chr11	400	529	556
CYLD	chr16	363	549	555
UBE2F	chr2	431	795	555
ZNFX1	chr20	372	632	555
CELF2	chr10	367	627	554
GBP4	chr1	337	915	554
NCOR1	chr17	382	695	554
RPS6KA1	chr1	434	648	554
HLA-DQA2	chr6	535	101	553
HSPE1	chr2	307	733	553
LDHB	chr12	448	645	553
NRROS	chr3	266	468	552
ANKRD10	chr13	392	727	551
CIB1	chr15	350	534	551
BAX	chr19	357	550	550
TPCN1	chr12	329	525	550
COX6C	chr8	355	637	549
JTB	chr1	358	719	549
MRPS6	chr21	391	737	549
AP3S1	chr5	291	731	548
HK1	chr10	359	536	548
ILF2	chr1	371	608	548
PANK2	chr20	335	480	548
PRPF40A	chr2	300	650	548
SLC7A5P2	chr16	1030	756	548
SERPINF2	chr17	305	493	547
TMED9	chr5	370	722	547
UQCR10	chr22	378	656	546
MT-TM	chrM	2482	1091	545
PARVG	chr22	425	637	545
BID	chr22	383	546	544
CREBL2	chr12	355	487	544
FAM65A	chr16	477	627	544
JUP	chr17	214	389	544
SS18L2	chr3	312	589	544
ZKSCAN1	chr7	404	562	544
CTSS	chr1	411	512	543
DYRK4	chr12	372	489	543
INSIG1	chr7	622	597	543
SNRPB2	chr20	314	478	542
EIF1AX	chrX	568	750	541
MRPS34	chr16	430	561	541
SHMT2	chr12	339	685	541
SSR4	chrX	401	706	541
GPR160	chr3	399	713	540
PAFAH1B1	chr17	435	588	540
CCT3	chr1	335	500	539
GGPS1	chr1	311	464	539
PQBP1	chrX	330	451	539
SFPQ	chr1	381	767	539
PPA1	chr10	421	472	538
SORL1	chr11	401	629	537
STAT1	chr2	295	611	537
DENND6B	chr22	314	645	536
IMP3	chr15	304	533	536
RAB10	chr2	296	578	536
BAZ2A	chr12	465	493	535
MBNL1	chr3	328	790	535
ZBTB33	chrX	321	632	535
HAAO	chr2	327	535	534
ATP5I	chr4	335	561	533
CPT1A	chr11	323	674	533
IL2RA	chr10	263	405	533
TBL1XR1	chr3	362	489	532
MAPKAPK2	chr1	283	461	531
MGAT1	chr5	403	559	531
NDUFA6	chr22	246	440	531
STARD7	chr2	380	655	531
STK38	chr6	473	724	531
TOP2B	chr3	378	608	531
ITPRIPL2	chr16	347	504	530
KCNK17	chr6	378	459	530
LMNA	chr1	338	309	530
PARVB	chr22	311	683	530
TARBP1	chr1	583	757	530
FGR	chr1	459	731	529
LYPLA2	chr1	452	578	529
PPP6R1	chr19	337	555	529
CXXC1	chr18	437	547	528
PCBD1	chr10	342	527	528
TSC2	chr16	311	478	527
C11orf31	chr11	350	560	526
DYNC1I2	chr2	428	590	526
MAP2K4	chr17	415	648	526
NPLOC4	chr17	415	515	526
SH3BGRL	chrX	374	636	526
CNBP	chr3	389	499	525
FNBP4	chr11	553	797	525
PMF1	chr1	246	562	525
PDE1B	chr12	225	324	524
ATP2B4	chr1	328	590	522
LCP2	chr5	173	431	522
HTT	chr4	278	414	521
JAK1	chr1	284	500	521
PGS1	chr17	356	649	521
FLOT2	chr17	393	520	520
FURIN	chr15	313	398	520
KIF21B	chr1	365	679	520
METTL9	chr16	428	557	520
MOB1A	chr2	367	712	520
PRKACA	chr19	263	409	520
IGBP1	chrX	350	422	519
MLEC	chr12	447	589	519
BMF	chr15	465	462	518
EPM2AIP1	chr3	538	931	518
CMAS	chr12	695	699	517
LTA4H	chr12	382	445	517
PLCG2	chr16	342	530	517
ALG3	chr3	443	594	516
ARHGAP30	chr1	329	449	516
FAAP20	chr1	247	425	515
LYN	chr8	311	494	515
NUDC	chr1	349	600	515
CEP170	chr1	304	594	514
CYCS	chr7	299	491	514
UBE2M	chr19	507	473	514
UNC119	chr17	321	494	514
SYK	chr9	329	524	513
CARD8	chr19	405	655	512
PNRC2	chr1	360	605	511
SPCS1	chr3	377	491	511
BCL2L11	chr2	326	302	510
LBR	chr1	370	863	510
OAS3	chr12	277	645	510
PHPT1	chr9	341	593	510
ST3GAL2	chr16	405	972	510
TMEM147	chr19	300	610	510
AP2A2	chr11	347	442	509
ARF4	chr3	358	469	509
CENPB	chr20	347	457	509
CASP7	chr10	238	446	508
SPTAN1	chr9	253	628	508
ADIPOR1	chr1	335	542	507
EPB41L2	chr6	318	579	507
TP53	chr17	245	479	507
BABAM1	chr19	348	524	505
CALCRL	chr2	327	664	505
CPSF1	chr8	438	795	505
HNRNPUL2	chr11	320	599	505
PSAT1	chr9	714	1599	505
CNOT2	chr12	385	633	504
NDUFAB1	chr16	266	637	504
POLM	chr7	295	312	504
SNHG8	chr4	557	579	504
CCNY	chr10	400	599	502
AP1M1	chr19	410	511	501
CHMP4B	chr20	359	525	501
SIGLEC10	chr19	460	671	501
HEXA	chr15	433	623	500
MYO9B	chr19	383	446	500
NSFL1C	chr20	351	605	500
ETS2	chr21	437	535	499
HSPD1	chr2	329	580	499
SAMHD1	chr20	365	516	499
UBE2D2	chr5	330	546	499
BEX4	chrX	326	376	498
HADHA	chr2	436	435	498
LRBA	chr4	326	441	498
MAD2L2	chr1	352	596	498
NUP50	chr22	371	576	498
SPOP	chr17	346	602	498
USP4	chr3	370	582	497
ATPAF2	chr17	356	524	496
NMD3	chr3	330	501	496
SIN3B	chr19	536	711	496
HP1BP3	chr1	353	632	494
SUFU	chr10	263	382	494
ADAR	chr1	278	530	493
CDK16	chrX	370	532	493
EZR	chr6	254	473	493
JUN	chr1	549	55	493
PTP4A3	chr8	406	323	493
RFWD3	chr16	340	564	493
DUSP1	chr5	551	101	492
HSPA1A	chr6	624	389	492
SMARCA2	chr9	356	696	492
NBEAL2	chr3	335	572	491
RAB5C	chr17	333	582	491
DNAJC4	chr11	416	502	490
ENG	chr9	539	542	490
REEP5	chr5	407	601	490
TBC1D9B	chr5	276	530	490
BHLHE40	chr3	340	443	489
MBOAT7	chr19	470	558	489
YKT6	chr7	344	483	489
KHDRBS1	chr1	282	646	488
UBE2K	chr4	280	547	488
ATP6V1G1	chr9	308	525	487
RARA	chr17	373	501	487
UBXN1	chr11	384	437	486
GNPDA1	chr5	230	402	485
C15orf57	chr15	426	574	484
PTRHD1	chr2	308	523	484
SMIM14	chr4	377	436	484
GIGYF1	chr7	425	451	483
MFSD3	chr8	376	458	483
FUS	chr16	402	673	482
PQLC1	chr18	371	506	482
SRSF6	chr20	474	508	482
NDUFA11	chr19	321	499	481
PML	chr15	344	375	481
RHOT1	chr17	276	590	481
CDC42SE1	chr1	294	483	480
PRDX6	chr1	477	629	480
ANKRD52	chr12	333	548	479
AP1G1	chr16	282	522	479
GRPEL1	chr4	278	491	479
LGALS8	chr1	254	755	479
NDUFV3	chr21	130	455	479
PDCD6	chr5	294	505	479
SF3B3	chr16	261	595	479
KTN1	chr14	293	471	478
COLGALT1	chr19	387	493	477
HSH2D	chr19	438	570	477
ATG4B	chr2	409	554	476
POLR2K	chr8	307	609	475
PRMT2	chr21	325	601	475
RNF10	chr12	274	496	475
ARPC1A	chr7	221	522	474
STX16	chr20	507	543	474
DLD	chr7	239	450	473
LUC7L3	chr17	465	812	473
MARCH6	chr5	415	679	473
NDUFB2	chr7	263	529	473
PIK3CG	chr7	239	351	473
C12orf45	chr12	268	439	472
SCAF11	chr12	346	566	471
SMDT1	chr22	501	532	471
AKR1A1	chr1	323	429	470
VASH1	chr14	341	362	470
PTGES3	chr12	355	590	469
DYNC1LI1	chr3	326	401	468
PRTN3	chr19	146	2572	467
ZNF664	chr12	416	714	467
F11R	chr1	283	385	466
HECTD3	chr1	238	424	466
MTF2	chr1	383	643	466
NSMCE1	chr16	399	572	466
RAB30	chr11	237	431	466
RNF167	chr17	244	557	466
TMEM123	chr11	372	585	466
TSPAN3	chr15	357	466	466
CDS2	chr20	234	355	465
FAM101B	chr17	130	702	465
CD1D	chr1	413	583	464
CHD4	chr12	291	436	464
IST1	chr16	427	580	464
FCHO1	chr19	530	555	463
PSMA1	chr11	275	545	463
STAU1	chr20	301	598	463
LAMTOR5	chr1	274	466	462
PELP1	chr17	270	456	462
ZMYM3	chrX	425	567	462
FTO	chr16	449	572	461
CLIP1	chr12	372	857	459
ITGA5	chr12	411	705	459
MKLN1	chr7	329	630	459
RAB5B	chr12	322	442	459
SNRPA	chr19	266	440	459
ADGRE5	chr19	335	468	458
AGER	chr6	467	545	458
ATP8B4	chr15	401	679	458
NME3	chr16	358	427	458
SEPHS2	chr16	276	435	458
DHRS1	chr14	484	553	457
DRG2	chr17	197	486	457
TMEM167A	chr5	329	520	457
ARL2BP	chr16	181	131	456
GPR171	chr3	377	502	456
SKP1	chr5	323	498	456
AMD1	chr6	307	532	454
STON2	chr14	262	307	454
UBE2Q1	chr1	269	523	454
VPS28	chr8	382	438	454
ZNF710	chr15	426	339	454
ARL6IP4	chr12	350	510	453
CXCR2	chr2	158	241	453
GAPT	chr5	523	565	453
ZNF706	chr8	255	578	453
NDUFS5	chr1	407	459	452
VPS72	chr1	318	470	452
CASC4	chr15	312	484	451
COPG1	chr3	240	439	451
PGPEP1	chr19	404	590	451
PSD4	chr2	288	408	451
SPAG7	chr17	319	383	451
C11orf58	chr11	351	471	450
ALOX5	chr10	573	842	449
MRPL48	chr11	341	366	449
RUFY1	chr5	353	439	449
APP	chr21	123	548	447
NXF1	chr11	337	340	447
PPHLN1	chr12	289	462	447
PPP1CC	chr12	293	507	447
FAM129B	chr9	393	686	446
GAS7	chr17	335	461	446
IER3	chr6	279	381	445
NDUFB6	chr9	329	490	445
FLNA	chrX	380	967	444
TGIF1	chr18	363	588	444
EWSR1	chr22	321	554	443
FAM98C	chr19	286	395	443
HIPK3	chr11	221	419	443
NCOA4	chr10	390	406	443
RTN3	chr11	351	560	443
CAMK1D	chr10	169	548	442
DCTD	chr4	280	453	442
NDUFA2	chr5	286	454	442
TMC6	chr17	317	351	442
VPS36	chr13	388	459	442
CARM1	chr19	331	559	441
EIF3D	chr22	353	439	441
EVA1B	chr1	229	421	441
LEMD2	chr6	394	504	441
PCNP	chr3	319	474	441
CD1B	chr1	426	513	440
CD47	chr3	303	556	440
CHST11	chr12	278	510	440
EIF3E	chr8	339	478	440
SKA2	chr17	261	455	440
VSIG4	chrX	183	246	440
ATXN7L3	chr17	291	426	439
TRAPPC3	chr1	347	437	439
B3GALT6	chr1	266	410	438
FLNB	chr3	256	506	438
ABHD10	chr3	340	592	437
ATP5O	chr21	326	569	437
FBXO7	chr22	312	550	437
SAMSN1	chr21	278	546	437
SLC39A9	chr14	254	479	437
ZMYND8	chr20	328	642	437
ARHGAP5	chr14	241	516	436
NUDT19	chr19	216	464	436
PARL	chr3	311	416	436
PPM1K	chr4	371	499	436
SIRPB1	chr20	164	1040	436
MRFAP1	chr4	288	420	435
PSMB3	chr17	509	652	435
RPS6KA3	chrX	284	495	435
GARS	chr7	400	766	434
IRF3	chr19	292	480	434
SVIL	chr10	405	672	434
MLLT6	chr17	309	410	433
2001-09-01	chr16	205	337	432
DPP8	chr15	318	503	432
SEC62	chr3	332	555	432
CCDC92	chr12	230	623	431
CFLAR	chr2	324	567	431
IL1R2	chr2	306	597	431
NDUFS6	chr5	307	521	431
WAC-AS1	chr10	249	187	431
ANXA1	chr9	449	720	430
PEX11B	chr1	303	505	430
SF3B5	chr6	318	432	430
TCF25	chr16	258	427	430
TRANK1	chr3	274	294	430
TRIB1	chr8	271	206	430
ZMIZ1	chr10	329	415	430
GPR146	chr7	196	755	429
PPIG	chr2	318	433	429
CTNS	chr17	352	341	428
NUFIP2	chr17	395	709	428
PSMD7	chr16	222	442	428
SOAT1	chr1	324	496	428
CHCHD7	chr8	242	416	427
CLPTM1	chr19	331	448	427
DR1	chr1	226	400	427
GAS5	chr1	332	391	427
ILK	chr11	341	482	427
SUZ12	chr17	293	573	427
TBC1D23	chr3	319	542	427
C16orf72	chr16	196	374	426
CITED2	chr6	424	453	426
DDX18	chr2	275	556	426
ESYT2	chr7	316	705	426
IL10RA	chr11	371	360	426
PDE7A	chr8	396	580	426
TBXAS1	chr7	266	487	426
ECHS1	chr10	287	455	425
PSMC1	chr14	306	499	425
DBN1	chr5	177	318	423
PRAF2	chrX	177	322	423
PSMB9	chr6	215	369	423
NPEPPS	chr17	334	488	422
R3HDM4	chr19	259	403	422
SC5D	chr11	348	465	422
SRP72	chr4	372	440	422
DCAF15	chr19	306	349	421
EEF1D	chr8	294	413	421
MRPL47	chr3	213	495	421
SLC2A3	chr12	315	534	421
NT5C2	chr10	378	590	420
SRSF5	chr14	313	426	420
SSNA1	chr9	166	227	420
HNRNPL	chr19	311	468	419
PHACTR2	chr6	287	501	419
PTTG1IP	chr21	286	426	419
SRF	chr6	262	406	419
ZDHHC17	chr12	311	649	419
CSNK2A1	chr20	276	457	418
KXD1	chr19	306	426	418
TAP2	chr6	221	458	418
ZFP36L2	chr2	416	513	418
GIPC1	chr19	242	332	417
NFYC	chr1	283	457	417
PPME1	chr11	253	472	417
RNPEP	chr1	242	394	417
SRSF1	chr17	202	573	417
ADAMTS14	chr10	298	334	416
AURKB	chr17	254	1090	416
MPRIP	chr17	291	506	416
TUBGCP3	chr13	259	524	416
WIPF2	chr17	345	580	416
CDIP1	chr16	195	338	415
NDUFS2	chr1	307	453	415
RBM8A	chr1	257	417	415
SQSTM1	chr5	287	287	415
TRIP6	chr7	224	300	415
ENTPD1	chr10	307	519	414
GMPR	chr6	173	215	414
SMAP1	chr6	206	448	414
TTC1	chr5	301	566	414
CELF1	chr11	298	477	413
EPB41L3	chr18	304	572	413
SSBP3	chr1	338	558	413
ZMAT3	chr3	244	345	413
B4GALT1	chr9	276	397	412
CNOT11	chr2	235	440	412
CSF1R	chr5	287	476	412
TALDO1	chr11	324	663	412
DDX3X	chrX	384	382	411
DHFR	chr5	164	937	411
LSM3	chr3	302	467	411
NUBP2	chr16	271	391	411
TRIM14	chr9	201	395	411
ABR	chr17	280	385	410
ATXN10	chr22	283	455	410
C14orf166	chr14	509	578	410
CCNB1IP1	chr14	286	404	410
CTDSP2	chr12	318	406	410
MPO	chr17	312	1814	410
PSMA4	chr15	224	473	410
MBP	chr18	265	389	409
DDA1	chr19	371	501	408
PBXIP1	chr1	416	392	408
POLR1D	chr13	298	339	408
TMEM30A	chr6	306	522	408
CAPN1	chr11	273	330	407
LAMTOR4	chr7	228	338	407
NCOR2	chr12	263	433	407
SEC22B	chr1	242	411	407
ZMIZ2	chr7	530	684	407
AP1S2	chrX	348	700	406
FMNL3	chr12	299	391	406
WDFY4	chr10	283	491	406
ATG4C	chr1	248	384	405
GRK6	chr5	215	415	405
SLC39A4	chr8	252	629	405
SMARCA4	chr19	245	491	405
TMED2	chr12	272	561	405
ACAA2	chr18	244	384	404
ARHGAP17	chr16	237	511	404
BCL7A	chr12	247	268	404
EIF3I	chr1	190	421	404
LAMTOR2	chr1	272	325	404
PHKG2	chr16	287	394	404
YWHAH	chr22	228	725	404
C9orf78	chr9	350	486	403
COX14	chr12	113	226	403
HACD4	chr9	273	491	402
SNX9	chr6	289	383	402
TNIP1	chr5	207	360	402
ACSF2	chr17	373	377	401
CSNK1D	chr17	299	429	401
IMPDH2	chr3	197	377	401
LINC01578	chr15	363	447	401
ATP6V1H	chr8	304	386	400
DAZAP1	chr19	277	537	400
EHMT2	chr6	304	505	400
LYST	chr1	270	399	400
NARS	chr18	334	550	400
PTBP3	chr9	291	676	400
SNRNP27	chr2	192	398	400
SZRD1	chr1	207	421	400
TRIM38	chr6	314	466	400
ELAVL1	chr19	242	520	399
KMT2B	chr19	277	479	399
MTHFD2	chr2	289	551	399
PAICS	chr4	226	674	399
SGSM2	chr17	336	387	399
RING1	chr6	333	430	398
SEC31A	chr4	221	394	398
SMARCD1	chr12	231	388	398
THEMIS2	chr1	354	538	398
CCDC115	chr2	163	397	397
FABP5	chr8	184	570	397
GLRX	chr5	317	531	397
MAP4	chr3	231	423	397
SRP68	chr17	290	459	397
JAK3	chr19	192	373	396
PRR11	chr17	263	624	396
RMI1	chr9	223	482	396
SHFM1	chr7	297	495	396
C1orf122	chr1	257	333	395
CIAO1	chr2	261	527	395
GHITM	chr10	278	490	395
KIAA1143	chr3	296	502	395
PET100	chr19	251	447	395
STAG2	chrX	286	498	395
CCDC109B	chr4	211	508	394
EIF4EBP1	chr8	320	606	394
NAXE	chr1	283	407	394
ZBTB7B	chr1	328	495	394
GPR183	chr13	263	183	393
KIAA0101	chr15	189	962	393
MCOLN2	chr1	504	528	393
RNF166	chr16	214	347	393
TMEM131	chr2	315	432	393
CCT5	chr5	266	638	392
NOP58	chr2	278	305	391
TNFAIP2	chr14	395	396	391
USP10	chr16	343	532	390
CLCN6	chr1	285	409	389
GAS6	chr13	294	366	389
GORASP2	chr2	263	466	389
MT-TK	chrM	445	676	389
SIPA1	chr11	281	337	389
GAB3	chrX	276	356	388
MICAL2	chr11	207	408	388
MORF4L2	chrX	253	475	388
OBSL1	chr2	255	166	388
YIPF3	chr6	325	374	388
CTSD	chr11	320	633	387
FCER2	chr19	227	587	387
MT-TV	chrM	421	895	387
RBCK1	chr20	218	389	387
SETDB1	chr1	342	471	387
UFM1	chr13	284	519	387
CRLF3	chr17	281	441	386
HNRNPA3	chr2	377	661	386
MAP3K3	chr17	245	278	386
PROSC	chr8	278	388	386
RNF145	chr5	321	605	386
AK3	chr9	363	503	385
BTG2	chr1	517	327	385
DOCK2	chr5	308	500	385
IL10RB	chr21	359	580	385
QSOX1	chr1	299	517	385
HMG20B	chr19	296	363	384
KPNA1	chr3	287	491	384
SYNRG	chr17	256	372	384
UBE2B	chr5	253	465	384
COPS3	chr17	257	457	383
RSRC2	chr12	337	468	383
ZMAT2	chr5	242	416	383
ANAPC5	chr12	244	384	382
CALR	chr19	387	511	382
MARK4	chr19	316	284	382
MTCH1	chr6	270	340	382
C12orf57	chr12	308	375	381
MS4A6A	chr11	375	922	381
RBM25	chr14	343	626	381
STK32C	chr10	302	532	381
ABHD16A	chr6	297	374	380
ENO2	chr12	144	455	380
ZNF746	chr7	291	450	380
ADAM8	chr10	364	557	379
KLHL5	chr4	262	425	379
MPP1	chrX	323	472	379
NDUFB8	chr10	258	423	379
WNK1	chr12	268	508	379
FARSA	chr19	297	463	378
PAPSS1	chr4	197	404	378
RAB14	chr9	265	427	378
TNFAIP8	chr5	196	356	378
DEGS1	chr1	333	648	377
DUS1L	chr17	298	401	377
LPP	chr3	301	337	377
MICB	chr6	196	316	377
PDGFB	chr22	223	140	377
POLE4	chr2	240	285	377
DKC1	chrX	207	547	376
LRPPRC	chr2	282	444	376
NDUFS7	chr19	229	346	376
RNF41	chr12	308	639	376
HYOU1	chr11	258	346	375
PCNX1	chr14	262	583	375
USP7	chr16	311	480	375
DLGAP4	chr20	305	575	374
LPIN1	chr2	299	422	374
PSMD5	chr9	234	565	374
VARS	chr6	218	296	374
VPS26B	chr11	298	449	374
LPCAT3	chr12	325	486	373
NDFIP1	chr5	230	420	373
PPP3CB	chr10	229	392	373
CIAPIN1	chr16	345	330	372
CTBP2	chr10	235	430	372
TM9SF3	chr10	287	485	372
TSN	chr2	235	411	372
CHTOP	chr1	214	351	371
IPCEF1	chr6	332	508	371
MXD4	chr4	273	266	371
NAA10	chrX	293	456	371
PSMG2	chr18	231	435	371
RMI2	chr16	128	259	371
SELPLG	chr12	252	430	371
TMEM167B	chr1	269	428	371
VAT1	chr17	298	443	371
DNAJC5	chr20	201	370	370
MFSD5	chr12	317	389	370
PREX1	chr20	190	403	370
VPS13C	chr15	213	457	370
ARCN1	chr11	215	466	369
COMMD9	chr11	224	362	369
ENY2	chr8	254	387	369
SH3GL1	chr19	305	343	369
SLC1A5	chr19	401	587	369
FAM222B	chr17	177	289	368
RSL24D1	chr15	390	527	368
CLEC1A	chr12	157	135	367
IGSF6	chr16	275	554	367
TIMP2	chr17	278	453	367
C4orf3	chr4	217	538	366
NACC1	chr19	205	354	366
OGFOD1	chr16	182	389	366
TSEN34	chr19	273	349	366
C15orf39	chr15	240	353	365
CLTA	chr9	235	389	365
COPS6	chr7	296	444	365
DHTKD1	chr10	248	424	365
NIPA2	chr15	214	465	365
OCIAD1	chr4	297	505	365
PRG2	chr11	43	256	365
TMEM71	chr8	279	498	365
VCL	chr10	362	501	365
CCDC106	chr19	161	258	364
DYNLT1	chr6	267	393	364
GALC	chr14	152	363	364
HMGN3	chr6	261	431	364
SCAF1	chr19	250	337	364
ATP6V0A1	chr17	314	482	363
PRR14L	chr22	209	408	363
RAB8B	chr15	337	442	363
USP9X	chrX	299	388	363
RANBP1	chr22	259	551	362
KHNYN	chr14	235	341	361
NDUFB1	chr14	183	360	361
POLR2G	chr11	241	354	361
RWDD1	chr6	230	283	361
SEC61A1	chr3	219	312	361
WDR26	chr1	308	426	361
DPF2	chr11	251	278	360
[truncated: 13,938 more rows]
[truncated: 1 more columns]
